# Supplementary material for: Molecular architecture of the Gαi-bound TRPC5 ion channel
Source: Nat Commun. 2023 May 3;14:2550. doi: 10.1038/s41467-023-38281-3 (PMC10156788; doi:10.1038/s41467-023-38281-3)
Supplement: Supplementary file 9 — Source Data [file 41467_2023_38281_MOESM9_ESM.xlsx]

## Sheet: Figure 2
Fig. 2b	Raw data values corresponding to each circle. Values in each row are paired.
	PIP2	PIP2+Gai3	PIP2+Gai3*
	38.1	299.39
	54.24	271.85	47.34
	141.72	377.19	29.63
	264.98	688.23	179.85
	57.33	183.18
	287.74	1246.77
	154.11	1599.96
Fig. 2h	Raw data values of mean and standard error of the mean.
	[Gi3]	mean	SEM
	0.07	0.00769	0.00207
	0.15	0.06471	0.03663
	0.73	0.36982	0.11742
	1.46	0.76984	0.13311
	7.3	0.90359	0.09641
	14.6	1	0
Fig. 2i (right pannel)	Raw data values of mean and standard error of the mean.
	V	mean	SEM
	100	6.99794	0.10527
	80	4.04106	0.17659
	60	1.99331	0.08338
	40	0.46828	0.23534
	20	--	--
	0	--	--
	-20	-0.43718	0.13794
	-40	-1.90779	0.13334
	-60	-2.82462	0.16328
	-80	-3.50527	0.18843
	-100	-3.99738	0.20696

## Sheet: Figure 4
Fig. 4e	Raw data values corresponding to each square and triangle.
	TRPC5EM + Gai3
	+60mV	434.265	462.036	428.467	455.017	55.5422	1622.32	1369.02	1534.42
	-60mV	-1283.57	-1423.34	-1234.75	-2092.89	-283.508	-5011.59	-4683.23	-3836.06
	TRPC5EM_IYY/AAA + Gai3
	+60mV	26.2451	416.87	8.2397	6.7139	403.137	94.2992	7.019	425.415	527.649	1001.28	762.939
	-60mV	-97.3512	-1205.75	-52.7954	-18.0053	-769.043	-531.006	-28.0762	-931.703	-1440.13	-2488.71	-2191.16
	TRPC5EM + (-)-Englerin A
	+60mV	730.286	571.9	1361.39
	-60mV	-762.635	-712.891	-1166.68
	TRPC5EM_IYY/AAA + (-)-Englerin A
	+60mV	607.3	758.056	634.766
	-60mV	-577.694	-1198.73	-1098.94
Fig. 4f	Raw data values corresponding to each circle. Values in each row are paired.
	WT		IYY/AAA
	PIP2	PIP2+Gai3	PIP2	PIP2+Gai3
	66.13	350.68	335.38	475.9
	188.78	583.13	86.01	32.46
	433.15	1567.7	69.75	82.34
			85.83	66.29
			65.26	135.34
			108.59	141.83
Fig. 4j	Raw data values corresponding to each circle.
	Column 1	Column 2		Column 1: TRPC5-ECFP + Gai3-EYFP-Q204L; Column 2: TRPC5(IYY/AAA)-ECFP + Gai3-EYFP-Q204L
	56.4339	9.42852
	57.9952	9.16812
	50.6632	6.99353
	42.3935	4.98458
	54.0834	3.53701
	49.4965	5.25934
	52.6709	6.61958
	54.8897	3.23907
	49.4249	7.64417
	55.1685	2.91703
	52.788	5.43967
	54.1428	11.7117
	52.5167	7.76979
	48.0147	4.33728
	53.8417	2.99964
	55.3165
	48.5855
	47.2368
	54.4983
	49.7316
	57.1568
	57.058
	53.7577
	42.05

## Sheet: Figure 5
Fig. 5i (left panel)	Raw data values corresponding to each circle.
	wild-type	K228A	K232A	K299A	R512A	K645A
	-18.9208	-1.831	-26.8554	-0.91553	-6.10352	-1.2207
	-46.3867	-1.2207	-19.2261	-0.91553	-6.10352	-1.52588
	-72.6317	-2.4414	-1.83106	-0.30518	-3.05176	-26.8554
	-75.0732	-0.3052	-0.91553	-5.79834	-3.96728	-10.6812
	-46.3867				2.44142	-10.6811
					-0.30516
Fig. 5j	Mean and standard deviation of each points.
	[Gai3]	[PIP2]	mean	SEM	n
	0.07	0.16	2E-4	8.73689E-5	7
	0.07	0.5	2.8E-4	1.00167E-4	7
	0.07	1.6	0.00202	1.27192E-4	7
	0.07	5	0.02709	0.01419	7
	0.07	16	0.13262	0.0451	6
	0.07	50	0.29924	0.05891	8
	0.15	0.16	0.00186	7.15489E-5	6
	0.15	0.5	0.00411	1.0037E-4	6
	0.15	1.6	0.00847	1.2359E-4	6
	0.15	5	0.0355	0.01336	6
	0.15	16	0.37533	0.10185	6
	0.15	50	0.47805	0.08739	8
	1.46	0.16	0.02115	0.01271	6
	1.46	0.5	0.02527	0.01301	6
	1.46	1.6	0.02872	0.01354	8
	1.46	5	0.0601	0.02465	7
	1.46	16	0.45412	0.04362	6
	1.46	50	0.58506	0.10923	8
	7.3	0.16	0.0327	0.01578	8
	7.3	0.5	0.0383	0.01971	8
	7.3	1.6	0.044	0.01579	6
	7.3	5	0.104	0.01131	6
	7.3	16	0.67	0.0315	6
	7.3	50	0.859	0.07451	8
	14.6	0.16	0.04056	0.02867	8
	14.6	0.5	0.04777	0.02887	8
	14.6	1.6	0.05309	0.02685	8
	14.6	5	0.13235	0.011	8
	14.6	16	0.82309	0.0384	8
	14.6	50	1	0	8
Fig. 5k	Shown curves and datapoints are simply projection of Fig. 5j onto [PIP2]-Po/Pomax plane

## Sheet: Supplementary Fig.1
Supplementary Fig. 1e	Raw data values corresponding to each square and triangle.
	Intrinsic				Gi3				mu-OR				M3R				Englerin A
	hTRPC5FL	hTRPC5EM	hTRPC5FL	hTRPC5EM	hTRPC5FL	hTRPC5EM	hTRPC5FL	hTRPC5EM	hTRPC5FL	hTRPC5EM	hTRPC5FL	hTRPC5EM	hTRPC5FL	hTRPC5EM	hTRPC5FL	hTRPC5EM	hTRPC5FL	hTRPC5EM	hTRPC5FL	hTRPC5EM
	-60 mV	-60mV	+60 mV	+60mV	-60 mV	-60mV	+60 mV	+60mV	-60 mV	-60mV	+60 mV	+60mV	-60 mV	-60mV	+60 mV	+60mV	-60 mV	-60mV	+60 mV	+60mV
	-52.2	-446.2	53.1	231	-2761.5	-2815.25	1499.6	1060.79	-3280	-1794.5	1419.7	774.8	-1050.1	-1095.9	424.2	408.3	-452.881	-892.9	576.172	312.8
	-66.5	-591.1	65.3	230.7	-2742	-3396	1122.1	993.3	-2063	-2538.1	880.1	920.7	-768.4	-1511.5	195.3	356.4	-366.821	-521.5	530.396	267
	-191.3	-71.7	90	48.2	-848.1	-2803.34	457.8	971.4	-3096.6	-2408.8	2356.3	596.6	-1622	-818.8	728.5	232.8	-321.045	-1200	319.519	556.6
	-58.3	-169.4	54.9	74.5	-3818.66	-3509.22	2881.2	1621.7	-1906.125	-4419.3	914.307	1153	-1343.7	-1911.3	630.2	474.9	-294.8	-864.7	404.663	496.5
	-751	-477.9	415	210	-2948.3	-2352.6	1919.6	1183.5	-1909.483	-4119.3	747.071	1069.6	-1095.9	-2540.3	518.8	954.9	-458.6797	-1352.8	639.0379	825.5
	-877.4	-535.9	275	277.7	-2766.11	-2461.2	869.8	1231.1	-2361.757	-3030.4	1017.459	1024.5	-2470.1	-953.4	1610.7	226.7	-1249.7	-762.6346	978.4	730.2861
																	-1265	-712.8907	1088.6	571.8996
																		-1166.6829		1361.393

## Sheet: Supplementary Fig.5
Supplementary Fig. 5d	Raw data values corresponding to each circle. Values in each row are paired.
	Ca=500nM		10 EGTA
	PIP2	PIP2+Gi3	PIP2	PIP2+Gi3
	219.95	436.9	14.25	24.04
	352.65	562.78	78.65	92.21
Supplementary Fig. 5g	Raw data values corresponding to each circle. Values in each row are paired. Note the logarithmic scale.
	Gi3	Gi3+PIP2
	0.51635	60.5914
	3.37981	2008.7
	2.30086	692.235
	0.80542	153.138
	2.0251	501.356

## Sheet: Supplementary Fig.9
Supplementary Fig. 9d (right panel)	Raw data values corresponding to each points.
	Conc.(nM)	BLI signal (nm)
	1250	0.11608	0.086308	0.1571
	937.5	0.27994	0.18202	0.18576
	625	0.355072	0.32328	0.34392
	468.8	0.46267	0.421833	0.43976
	312.5	0.49735	0.50082	0.4592
Supplementary Fig. 9e (right panel)	Raw data values corresponding to each points.
	Conc.(nM)	BLI signal (nm)
	1250	0.149	0.16653	0.20938
	937.5	0.10238	0.08869	0.08869
	625	0.13101	0.098	0.09235
	468.8	0.04025	0.06267	0.05511
	312.5	0.04951	0.03773	0.03868
Supplementary Fig. 9f (right panel)	Raw data values corresponding to each points.
	Conc.(nM)	BLI signal (nm)
	1250	0.20422	0.19465	0.1727
	937.5	0.21409	0.12288	0.1492
	625	0.12059	0.11234	0.18511
	468.8	0.13141	0.18984	0.22844
	312.5	0.17557	0.08939	0.10661
Supplementary Fig. 9h	Raw data values corresponding to each circle.
	Column 1	Column 2		Column 1: ECFP + EYFP; Column 2: ECFP-EYFP
	7.83675	53.9646
	7.53997	49.0985
	2.13303	58.7455
	6.85271	59.4646
	2.08692	58.6826
	4.43663	54.2844
	3.63059	58.6451
	6.19999	55.4977
	9.03838	56.157
